# Supplementary material for: Sodium Glucose Co-Transporter 2 Inhibitors Ameliorate Endothelium Barrier Dysfunction Induced by Cyclic Stretch through Inhibition of Reactive Oxygen Species
Source: Int J Mol Sci. 2021 Jun 3;22(11):6044. doi: 10.3390/ijms22116044 (PMC8199893; doi:10.3390/ijms22116044)
Supplement: Supplementary file 1 [file ijms-22-06044-s001.zip]

Archive with 1 entries (1 files):
- ijms-1231112-supplementary.pdf
